# Supplementary material for: Genome-wide shRNA screening identifies host factors involved in early endocytic events for HIV-1-induced CD4 down-regulation
Source: Retrovirology. 2014 Dec 13;11:118. doi: 10.1186/s12977-014-0118-4 (PMC4269872; doi:10.1186/s12977-014-0118-4)
Supplement: Additional file 1: — Summary of the 75 hits chosen after the genome-wide shRNA screening in HeLa CD4++. The table shows gene symbols and the origin of the chosen hit (screening or literature). When the hit originates from the screening, also the frequency in four independent screenings and the Nef(eGFP)+CD4hi/ Nef(eGFP)+CD4low ratio is listed. Some screening hits are identified twice in the same array by different probes. [file 12977_2014_118_MOESM1_ESM.xlsx]

## Sheet: Sheet1
Gene ID	N° times present in 4 arrays	CD4hi/CD4lo ratio
HSP90B1	4	2.65
		7.93
		2.35
		2.15
CENTB1/ACAP1	3	10.3
		2.77
		2.02
GGA1	3	3.3/3.4
		5.08/3.38
		22.61
GOLGA2	3	3.66/4.6
		8.07
		3.6
RAB40A	3	4.37
		4.14
		2.57
SH2B2	3	36.93
		3.84
		2.7
STXBP4	3	2.07/2.33
		50.77
		8.47
AP1S3	2	2.13
		20.38
ATP6AP1	2	9.7
		30.5
ATP6V1B1	2	5.44
		3.7
CLINT1	2	3.77
		18.37
GAS2L1	2	2.86
		3.5
GOLGA4	2	2.65
		2.05
HIP1	2	54.6
		17.79
ITSN1	2	36
		5.74
IDH3G	2	2.46
		3.61
SCYL2	2	10.59
		2.36
SDCCAG3	2	50.06
		2.04
SNX29	2	2.75
		2.63
SNX22	2	3.22
		2.55
STXBP 1	2	19.83
		2.36
ZFYVE9	2	7.63
		3.66
RAB7	2	3.07
		3.12
AP2A2	2	27.29
		2.03
CLTCL1 (CLTC)	2	13.94
		2.61
AAK1	1	8.16
AGAP1	1	20.3
AP1M1	1	2.3
ARF1	1	2.23
ARFGAP2.	1	6.93
ARL5A	1	11.88
ARL5B	1	2.07
BECN1	1	3.78
CHMP7	1	6.06
CLN3	1	4.9
CLTB	1	2.63
DAB2	1	7.16
EPS15	1	7.76
GGA2	1	16.9
HRBL	1	2.3
MALL	1	2.16
NME6	1	26.86
PCLO	1	2.6
RAB5A	1	2.24
RABEP1	1	2.26
RASSF9	1	2.02
SH3BP4	1	20.63
SH3KBP1	1	20.63
SNX31	1	4.14
SNX6	1	14.56
STX6	1	2.6
VPS4A	1	4.4
AGAP2	Literature
AP1S2	Literature
ARF6	Literature
ARHGAP24	Literature
ARL1	Literature
ARL4C	Literature
ASMTL	Literature
CENTD1/ARAP1	Literature
DNM1	Literature
DNM2	Literature
DNM3	Literature
GGA3	Literature
PPM1E	Literature
RAB11B	Literature
RAB30	Literature
RAB4A	Literature
RILP	Literature
SNX9	Literature
AP2M1	Control
AP2S1	Control
