# Supplementary material for: Genome-wide shRNA screening identifies host factors involved in early endocytic events for HIV-1-induced CD4 down-regulation
Source: Retrovirology. 2014 Dec 13;11:118. doi: 10.1186/s12977-014-0118-4 (PMC4269872; doi:10.1186/s12977-014-0118-4)
Supplement: Additional file 2: — Description of the 20 preliminary hits from validation 1. The table describes the 20 hits obtained from validation 1 in HeLa CD4++ cells expressing Nef with the official gene symbol and name and a brief functional description. [file 12977_2014_118_MOESM2_ESM.xlsx]

## Sheet: Sheet1
Gene symbol	Name	Functional Category
ATP6AP1	V-type proton ATPase subunit S1	Component of a multisubunit enzyme that mediates acidification of intracellular organelles
BECN1	Beclin-1	Binding partner of phosphoinositide 3-kinase in autophagy events
CENTB1 (ACAP1)	Centaurin B1	Clathrin-dependent export of proteins from recycling endosomes to TGN and cell surface
CENTD1 (ARAP2)	Centaurin D1	Modulates actin cytoskeleton remodeling by regulating ARF and Rho proteins
EPS15	Epidermal growth factor receptor substrate 15	Clathrin-coated pits maturation including invagination or budding. Involved in endocytosis of integrin beta-1 (ITGB1)and transferrin receptor (TFR). Cell growth regulation
GGA3	Golgi-localized, gamma adaptin ear-containing, ARF-binding protein 3	Coat protein. Regulated traffic between TGN and lysosomes
HRBL (AGFG2)	Arf-GAP domain and FG repeats-containing protein 2	Part of the HIV-1 Rev Binding Protein complex
ITSN1	Intersectin 1	Involved in the formation of Clathrin-coated vesicles. Links clathrin-mediated endocytosis to the actin nucleation machinery
PCLO	Piccolo	May act as a scaffolding protein involved in the organization of synaptic active zones and in synaptic vesicle trafficking
SNX9	Sorting Nexin 9	May be involved in several stages of intracellular trafficking. Plays a role in endocytosis via clathrin-coated pits, but also clathrin-independent, actin-dependent fluid-phase endocytosis
SNX29	Sorting Nexin 29	Member of the Sorting Nexins family. May be involved in several stages of intracellular trafficking.
SNX22	Sorting Nexin 22	Member of the Sorting Nexins family. May be involved in several stages of intracellular trafficking.
NME6	Non-Metastatic cells 6, protein expressed in (nucleoside-diphosphate kinase)	Major role in the synthesis of nucleoside triphosphates other than ATP
ARHGAP24	Rho GTPase-activating protein 24	Rho GTPase-activating protein involved in cytoskeletal organization, controls actin remodeling.
IDH3G	Isocitrate dehydrogenase 3 subunit gamma	catalyze the oxidative decarboxylation of isocitrate to 2-oxoglutarate in the Cytrate cycle
DNM3	Dynamin 3	Fission of clathrin-coated vesicles
HSP90B1	Endoplasmin (Heat shock protein 90kDa beta member 1)	Endoplasmic reticulum molecular chaperone in protein maturation, peptide binding and the regulation of its activity
SDCCAG3	Serologically defined colon cancer antigen 3	May be involved in modulation of TNF response.
STXBP4	Syntaxin Binding protein 4	Translocation of transport vesicles from the cytoplasm to the plasma membrane
RABEP1	Rab GTPase-binding effector protein 1	Rabaptin family, membrane fusion events
